# Supplementary material for: Automated classification of synaptic vesicles in electron tomograms of C. elegans using machine learning
Source: PLoS One. 2018 Oct 8;13(10):e0205348. doi: 10.1371/journal.pone.0205348 (PMC6175533; doi:10.1371/journal.pone.0205348)
Supplement: S1 File — This code can be used to train your own classifier. For instructions see S2 Text. (ZIP) [file pone.0205348.s013.zip]

Archive with 3 entries (2 files):
- classifier_training.py
- __MACOSX/
- __MACOSX/._classifier_training.py
