# Supplementary material for: Automated classification of synaptic vesicles in electron tomograms of C. elegans using machine learning
Source: PLoS One. 2018 Oct 8;13(10):e0205348. doi: 10.1371/journal.pone.0205348 (PMC6175533; doi:10.1371/journal.pone.0205348)
Supplement: S2 File — This is the macro code for calculating vesicle features and applying a pre-trained SVM classifier. Requires the output from the vesicle segmentation workflow 3D ART VeSElecT 2. For instructions see S3 Text. (ZIP) [file pone.0205348.s014.zip]

Archive with 3 entries (2 files):
- classifier_macro.ijm
- __MACOSX/
- __MACOSX/._classifier_macro.ijm
