# Supplementary material for: Automated classification of synaptic vesicles in electron tomograms of C. elegans using machine learning
Source: PLoS One. 2018 Oct 8;13(10):e0205348. doi: 10.1371/journal.pone.0205348 (PMC6175533; doi:10.1371/journal.pone.0205348)
Supplement: S3 File — This is an updated version of the previously published vesicle segmentation workflow in [22] and should be applied before the classification macro in S2 File. (ZIP) [file pone.0205348.s015.zip]

Archive with 3 entries (2 files):
- vesicle_segmentation.ijm
- __MACOSX/
- __MACOSX/._vesicle_segmentation.ijm
