# Supplementary material for: Automated classification of synaptic vesicles in electron tomograms of C. elegans using machine learning
Source: PLoS One. 2018 Oct 8;13(10):e0205348. doi: 10.1371/journal.pone.0205348 (PMC6175533; doi:10.1371/journal.pone.0205348)
Supplement: S3 File — This is an updated version of the previously published vesicle segmentation workflow in [22] and should be applied before the classification macro in S2 File. (ZIP) [file pone.0205348.s015.zip › vesicle_segmentation.ijm]

macro "register Vesicles"{ 
start = getTime();	// Initialize timer

getDimensions(width, height, channels, slices, frames)
pw = 0.574; ph = 0.574; dist = 0.574;

// Dialog.create("Scaling");
Dialog.create("Parameters");
Dialog.addNumber("pixel width in nm", pw);
Dialog.addNumber("pixel height in nm", ph);
Dialog.addNumber("image distance in nm", dist);
Dialog.addMessage("");
Dialog.addNumber("Min. inner radius in nm",5);		
Dialog.addNumber("Min. sphericity",0.5);
Dialog.addNumber("Max. elongation",2);
Dialog.show();

// User input of voxelsize in x, y and z dimensions
pw = Dialog.getNumber();
ph = Dialog.getNumber();
dist = Dialog.getNumber();
Rmin = Dialog.getNumber();				
Smin = Dialog.getNumber();
elonmax = Dialog.getNumber();

// Duplication of stack to make composit stack later
run("Duplicate...", "title=StackDuplicate duplicate range=1-"+nSlices); // copy "Stack" -> "StackDuplicate"
// Scaling of StackDuplicate to 1nm/px
selectImage("StackDuplicate");
run("Scale...", "x="+pw+" y="+ph+" z=1 width="+width*pw+" height="+height*ph+" depth="+slices+" interpolation=Bilinear average process create title=StackDuplicateScale");
run("Properties...", "channels=1 slices="+slices+" frames=1 unit=nm pixel_width=1.0000 pixel_height=1.0000 voxel_depth="+dist);
run("Select All");		// Selection of whole image, because the first steps of processing should work not only in the selected area 
run("8-bit");			// Conversion in 16bit with 8bit intermediate stage, to prohibit conversion errors
run("16-bit");			//

// Gaussian filter to reduce image compression artefacts 
selectImage("StackDuplicate");
run("Gaussian Blur 3D...", "x=2.0 y=2.0 z=2.0");
// Scaling of Stack to 1nm/px
run("Scale...", "x="+pw+" y="+ph+" z=1 width="+width*pw+" height="+height*ph+" depth="+slices+" interpolation=Bilinear average process create title=Stack");
run("Properties...", "channels=1 slices="+slices+" frames=1 unit=nm pixel_width=1.0000 pixel_height=1.0000 voxel_depth="+dist);

numROIs = 0;

while(numROIs < 2) {
	title = "Wait For Selection";  
	msg = "Please select the area you want to analyze\nin at least the first and last picture of\nthe image \"Stack\"and add the selection\nto the \"Roi-Manager\" by confirming\nthe selection with \"T\".\nAfterwards click \"OK\".";
	waitForUser(title, msg);
	numROIs = roiManager("count");
	if(numROIs < 2) {
		msg = "At least two selections are required!";
		waitForUser(title, msg);
	}
}

selectImage("Stack");	// Image selection "Stack"
run("Select All");		// Selection of entire picture, because the first steps of processing should happen not only in the selected area
run("8-bit");			// Conversion in 16bit with intermediate state 8bit, because conversion errors may occure in some image types
run("16-bit");			//
run("Properties...", "channels=1 slices="+slices+" frames=1 unit=nm pixel_width=1.0000 pixel_height=1.0000 voxel_depth="+dist);

setForegroundColor(255, 255, 255); 	// Definition of colours
setBackgroundColor(0, 0, 0);		//

run("Duplicate...", "title=StackCopie duplicate range=1-"+nSlices); //copying of "Stack" --> "StackCopie"
selectImage("Stack");	// Selection of "Stack"

// Mean filter
// Gaussian filter and subsequent bilateral filter
run("Gaussian Blur 3D...", "x=3.4 y=3.4 z=3.4");
run("Mean...", "radius=3.45 stack");
run("Enhance Contrast...", "saturated=0.4");
run("8-bit");	// Bilateral filter works only on 8bit images
run("Bilateral Filter", "spatial=3 range=100");
run("16-bit");

// Contrast enhancement
run("Enhance Contrast...", "saturated=0.4 normalize process_all");
 	
// Build threshold
run("Convert to Mask", "method=Mean background=Light calculate ");	// Threshold image through mean filtering

run("Dilate (3D)", "iso=255");										// Areas that are higher than the threshold are slightly enlarged	

// Delimit defined area
roiManager("Interpolate ROIs"); 									// Initial area definition is interpolated for each picture by the methode "Interpolate Rois"
getDimensions( width, height, channels, slices, frames ); 			// Areas outside of selection are filled with white colour to be excluded from analysis
for ( s=1; s<=slices; s++ ) {
   	Stack.setSlice( s );
   	roiManager("select", s-1);
   	setBackgroundColor(255, 255, 255);
   	roi = getInfo("selection.name");
   	if (roi==""){
  		fill(); 	
   	}
   	else{
   		run("Clear Outside", "slice");
   	}
}

roiManager("Save", getDirectory("home")+"VolRoiSet.zip");	// Temporarily save selection for volume-calculation

run("Select All");
roiManager("Deselect");
roiManager("reset");

// Fill small holes
run("Invert", "stack"); 	// Inversion of colours in this stack
run("Analyze Particles...", "size=0-575 circularity=0.0-1.00 show=Nothing exclude add stack"); //registration of holes within a size of 0-500
roiManager("Fill");			// Fill holes	
run("Invert", "stack");		// Back conversion of colours
roiManager("reset"); 		// Registered particles are deleted from RoiManager


// Watershed algorithm, to seperate vesicles in 2d
run("Watershed", "stack");

// 4x Erode to remove interfering components, thereby individual particles at the edge are shrinked
run("Erode", "stack");
run("Erode", "stack");
run("Erode", "stack");
run("Erode", "stack");

// Removal of big particles (>6000)
run("Analyze Particles...", "size=6000-Infinity circularity=0.1-1.00 show=Nothing add stack");	//particle > 6000 are registered 
roiManager("Fill");					//registered particles are removed
roiManager("reset");				//registered particles are removes from RoiManager

// Watershed algorithmus in 3d, for seperation of still attached particles:

selectWindow("Stack-3.0-100.0");	// Selection of "Stack-3.0-100.0"
rename("StackBinary");				// Rename "Stack-3.0-100.0" -> "StackBinary", hence it is accepted as mask at the "3D Distance Map"
run("3D Distance Map", "map=EDT image=StackBinary mask=None threshold=1"); // Calculates the distances to the center of the particles
selectWindow("EDT");

rename("EDT");	
run("Properties...", "channels=1 slices="+slices+" frames=1 unit=nm pixel_width=1.0000 pixel_height=1.0000 voxel_depth="+dist);			
run("Gaussian Blur 3D...", "x=3.45 y=3.45 z=3.45");	// Smoothening of distance map

//close StackBinary
selectWindow("StackBinary");
close();

run("3D Watershed", "seeds_threshold=0 image_threshold=2 image=EDT seeds=Automatic radius=2.3"); // Actual watershed algorithm for particle separation
setSlice(nSlices/2);						// Image position in the stack is centered 
run("Enhance Contrast", "saturated=0.35");	// Grey values are adjusted
run("3-3-2 RGB");							// Colour model is changed from grey scale to multicoloured
rename("StackSegmented");					// Stack with results is renamed into "StackSegmented"
run("Properties...", "channels=1 slices="+slices+" frames=1 unit=nm pixel_width=1.0000 pixel_height=1.0000 voxel_depth="+dist);

// Registration of single vesicles in the 3D Manager
run("3D Manager Options", "volume surface compactness fit_ellipse geometric_invariants integrated_density mean_gray_value std_dev_gray_value feret minimum_gray_value maximum_gray_value centroid_(pix) centroid_(unit) distance_to_surface centre_of_mass_(pix) centre_of_mass_(unit) bounding_box radial_distance surface_contact closest distance_between_centers=10 distance_max_contact=1.80"); //mangager Optionen werden festgelegt
run("3D Manager"); 							// Start 3d Manager

Ext.Manager3D_AddImage();					// "StackSegmented" is registered at the Manager
Ext.Manager3D_Count(nb);					// Count number of registerd vesicles
Ext.Manager3D_SelectFor(1,nb,1);			// Selection of relevant particles (the first registrated particle is the separation line and therefore has to be excluded) 

// Deletion of particles, that should be excluded from analysis
for(i = 1; i < nb; i++) {
	Ext.Manager3D_Select(i);						// Selection of each particle
	
	Ext.Manager3D_Measure3D(i,"Elon2", Eflat);		// Determination of variable Eflat (expansion in 3. level) 
	Ext.Manager3D_Measure3D(i,"Spher",S);			// Determination of variable S (sphericity) 
	Ext.Manager3D_Measure3D(i,"DCMean",r)			// Determination of variable r (mean radius) 

						
	if( r < Rmin || Eflat > elonmax || S < Smin )		// Deletion of selected particle, if one of the criterions is fulfilled
	{
		selectImage("StackSegmented");
		Ext.Manager3D_Select(i);
		Ext.Manager3D_FillStack(0, 0, 0);
	}
	else{
		//print("else   "+comp+" "+V+"  "+Eflat+" "+Rvolbox);
	}
}
// Delete first particle 
Ext.Manager3D_Select(0);
Ext.Manager3D_FillStack(0, 0, 0);
Ext.Manager3D_Close(); // 3D Manager is closed

selectImage("StackSegmented");
// Colours are adjusted
Stack.getStatistics(voxelCount, mean, min, max, stdDev)
//print(min+" "+max);
setMinAndMax(min, max);

// Calculate size of analyzed volume using the semi-automated user defined area selection
selectImage("StackDuplicateScale");

roiManager("Open", getDirectory("home")+"VolRoiSet.zip");	// Open ROI-file of area selection
volume = 0;
volumeNM = 0;
for (v = 1; v <= slices; v++) {
   	roiManager("select", v-1);
   	roiManager("Measure");
   	selectWindow("Results");
   	areaSize = getResult("Area");
  	volume += areaSize;	
   	}
   	
selectWindow("Results");
run("Close");
volumeNM = volume * dist;					// Calculate volume in nm^3
volumeMikroM = volumeNM * 1e-9;			// Calculate volume in µm^3

// Results are printed in the Log window
print("Analyzed volume [nm^3]: " + volumeNM);
print("Analyzed volume [µm^3]: " + volumeMikroM);

// Reset StackDuplicateScale
selectImage("StackDuplicateScale");
run("Select None");
setSlice(1);

File.delete(getDirectory("home")+"VolRoiSet.zip");	// Delete previously created RoiSet 

// As an overview a composit image is created, where all selected particles are overlayed with the original stack
run("Merge Channels...", "c1=StackDuplicateScale c2=StackSegmented create keep");

// Create copy of Stack -> "StackSegmentedCopie" and conversion to 8bit; this is important for the correct illustration of colours in the 3D Viewer 
selectImage("StackSegmented"); 
run("Duplicate...", "title=StackSegmentedCopie duplicate range=1-"+nSlices);
selectImage("StackSegmentedCopie");
run("Properties...", "channels=1 slices="+slices+" frames=1 unit=nm pixel_width=1.0000 pixel_height=1.0000 voxel_depth="+dist);
run("8-bit");

// Close Roimanger
selectWindow("ROI Manager");
run("Close");

// Close thresholded image
selectWindow("Stack");
close();

// Close StackCopie
selectWindow("StackCopie");
close();

// Close StackDuplicate
selectWindow("StackDuplicate");
close();

// Close distance map (used by watershed algorithm)
selectWindow("EDT");
close();

// Restart 3d Manager and add image for continuous numbering of objects
selectImage("StackSegmented");
run("3D Manager");
Ext.Manager3D_AddImage();

// Print Runtime
print("Macro runtime: " + (getTime()-start)/1000 + " s");
}
